# Supplementary material for: Profiling haplotype specific CpG and CpH methylation within a schizophrenia GWAS locus on chromosome 14 in schizophrenia and healthy subjects
Source: Sci Rep. 2020 Mar 13;10:4704. doi: 10.1038/s41598-020-61671-2 (PMC7069985; doi:10.1038/s41598-020-61671-2)
Supplement: Supplementary file 1 — Supplementary Information. [file 41598_2020_61671_MOESM1_ESM.xlsx]

## Sheet: content
Profiling haplotype specific CpG and CpH methylation within a schizophrenia GWAS locus on chromosome 14 in schizophrenia and healthy subjects
Margarita Alfimova*, Nikolay Kondratyev, Arkady Golov, and Vera Golimbet
Table S1. Target fragments and respective oligonucleotide primers used for bisulfite PCR
Table S2. Common polymorphisms with MAF > 20% located within the three target fragments
Table S3. Cognitive variables used to create a composite cognitive measure
Table S4. The characteristics of the entire sample and subsamples for each fragment
Table S5. DNA methylation (M > 1%) within the APOPT1_BAG5 fragment by haplotype and diagnosis
Tables S6 a-d. Results of the exploratory factor analysis of the 104,060,285-104,060,422 segment
Table S7. DNA methylation (M > 1%) within the APOPT1_KLC1 fragment by haplotype and diagnosis
Tables S8 a-d. Results of the network analysis of cytosines with ASM
Table S9. Regions of transcription factor binding, overlapping rs67899457 and nearby CpGs with ASM (chr14:104,060,0 54-104,060,226, hg19/GRCh37)
Table S10. DNA methylation (M > 1%) within the BAG5 fragment by allele and diagnosis
Figure S1. Comparison of data obtained in this study with public datasets

## Sheet: Table S1
Table S1. Target fragments and respective oligonucleotide primers used for bisulfite PCR
Fragment	hg19 chromosome	start	end	strand	length	n CpGs	n CpHs	Primers
Fr_BAG5_APOPT1	chr14	104028525	104029732	minus	1208	145	280	Fr_ BAG5_APOPT1_for	GCAGTCGAACATGTAGCTGACTCAGGTCACGGTAGGTATAAATTTGTTAGGTGATTTTGT
								Fr_ BAG5_APOPT1_rev	GCAGTCGAACATGTAGCTGACTCAGGTCACAAACTAAACCCCCAACTACATACCT
Fr_ APOPT1_KLC1	chr14	104059978	104060931	plus	954	24	235	Fr_ APOPT1_KLC1_for	GCAGTCGAACATGTAGCTGACTCAGGTCACTTTTTATTTTGTGTGTTGGGTGGTTT
								Fr_ APOPT1_KLC1_rev	GCAGTCGAACATGTAGCTGACTCAGGTCACAAAACCTTCTATAACTCACTCCTCTACT
Fr_ BAG5_	chr14	104017359	104018538	minus	1180	42	286	Fr_ BAG5__for	GCAGTCGAACATGTAGCTGACTCAGGTCACGTTAGGTAGGTTGGAGTTTTTGAAGA
								Fr_ BAG5__rev	GCAGTCGAACATGTAGCTGACTCAGGTCACCTAAAACTCATAAACAACCTCCCACA

## Sheet: Table S2 
Table S2. Common polymorphisms with MAF > 20% located within the three target fragments
The polymorphisms comprising the haplotypes studied are given in bold.
SNP	Coordinates (strand)	Discription	MAF	CpG-SNP	allele associated with the GWAS risk allele T of rs12887734	R2 for LD with the schizophrenia hit rs12887734 in European populations	mQTL	cis eQTL in blood (a conditional analysis of Jansen et al. 2017)	eQTL in brain or blood (GTEx (v8))	within DHS
APOPT1_BAG5
rs55751606	chr14:104028806 ( +)	BAG5 intron variant, SNP, G>A	A=20%	+		0.92		APOPT1, BAG5, KLC1	APOPT1 - putamen, hyppocampus, caudate, nucleus accumbens RP11-73m18.7 - hyoithalamus, RP11-73m18.8 - caudate, cerebellum, XRCC3 -cerebellum, cortex; APOPT1, BAG5, KLC1, RP11-73m18.8,RP11-73m18.7, TDRT9, XRCC3	+
rs28362583	chr14:104029189-188 ( -)	upstream gene variant, InDel, CGG	CСG=22%	+	CCG	0.92		APOPT1		+
rs2274269	chr14:104029246 (-)	upstream gene variant, SNP, C>T	T=22%	+		0.22		APOPT1, BAG5, KLC1	APOPT1 - hypothalamus, putamen, hyppocampus, amygdala, caudate, nucleus accumbens, cortex, KLC1- cerebellum, MARK3 - cortex, RP11-73m18.6 - substantia nigra, nucleus accumbens, cerebellum, RP11-894P9.2- cerebellum, TRMT61A - putamen, MARK3, TRMT61A, XRCC3	+
rs2274268	chr14:104029378 (-)	APOPT1 missense variant, SNP, G>C	C=29%	+	C	0.22		APOPT1, BAG5, KLC1	APOPT1 - hypothalamus, putamen, hyppocampus, amygdala, caudate, nucleus accumbens, cortex, KLC1- cerebellum, MARK3 - cortex, RP11-73m18.6 - substantia nigra, nucleus accumbens, cerebellum, TRMT61A - putamen, MARK3, TRMT61A, XRCC3	+
rs2274267	chr14:104029449 (-)	APOPT1 synonymous variant, SNP, C>T	T=28%	+		0.92	blood, (McClay et al. 2015)	APOPT1, BAG5, KLC1	APOPT1 - putamen, hyppocampus, caudate, nucleus accumbens, BAG5- cerebellum, RP11-73m18.7-hypothalamus, XRCC3- cerebellum, cortex, BAG5, KLC1, RP11-73m18.7, RP11-73m18.8, TDRT9, XRCC3	+
APOPT1_KLC1
rs67899457	chr14:104060066 ( +)	KLC intron variant, SNP, A>T	T=26%	-	T	0.88	blood, (McClay et al. 2015)	APOPT1, BAG5, KLC1	APOPT1 - putamen, hyppocampus, caudate, RP11-73m18.7 - hypothalamus, XRCC3 -cerebellum, cortex, APOPT1, BAG5, KLC1, RP11-73m18.8, RP11-73m18.7, TDRT9, XRCC3,	+
rs55798212	chr14:104060368-367 ( +)	KLC intron variant, InDel, -/AG	AG=25%	+	AG	0.85		non tested	APOPT1 - putamen, hyppocampus, caudate, RP11-73m18.7-hypothalamus, XRCC3- cerebellum, BAG5, KLC1, RP11-73m18.8, TDRT9, XRCC3	-
rs376515669	chr14:104060379 ( +)	KLC intron variant, SNP, A>G	G=25%	+	G	0.85		non tested	APOPT1 - putamen, hyppocampus, caudate, cortex, RP11-73m18.7-hypothalamus, XRCC3- cerebellum, KLC1, RP11-73m18.7, RP11-73m18.8, TDRT9, XRCC3	-
rs144291564	chr14:104060381 ( +)	KLC intron variant, SNP, T>C	T=25%	-		0.85		non tested	APOPT1 - putamen, hyppocampus, caudate, RP11-73m18.7-hypothalamus, XRCC3- cerebellum, cortex, KLC1, RP11-73m18.7, RP11-73m18.8, TDRT9, XRCC3	-
rs151151346	chr14:104060384 ( +)	KLC intron variant, SNP, G>A	A=25%	+	A	0.85		non tested	APOPT1 - putamen, hyppocampus, caudate, RP11-73m18.7-hypothalamus, XRCC3- cerebellum, cortex, BAG5,KLC1, RP11-73m18.7, RP11-73m18.8, TDRT9, XRCC3	-
rs147690804	chr14:104060387 ( +)	KLC intron variant, SNP, A>C	C=25%	-	C	0.85		non tested	APOPT1 - putamen, hyppocampus, caudate, RP11-73m18.7-hypothalamus, XRCC3- cerebellum, cortex, BAG5, KLC1, RP11-73m18.7, RP11-73m18.8,TDRT9, XRCC3	-
rs12147174	chr14:104060392 ( +)	KLC intron variant, SNP, G>A	A=25%	+	A	0.85		non tested	APOPT1 - putamen, hyppocampus, caudate, RP11-73m18.7-hypothalamus, XRCC3- cerebellum, cortex, BAG5, KLC1, RP11-73m18.7, RP11-73m18.8,TDRT9, XRCC3	-
rs72710744	chr14:104060421 ( +)	KLC intron variant, SNP, C>T	T=32%	+		0.13		APOPT1, BAG5, KLC1	RP11-73m18.8-caudate, cortex, necleus accumbens, putamen, substantia nigra, XRCC3- cerebellum, MARK3, RP11-73m18.8,KLC1, TRMT61A	-
rs143940337	chr14:104060627-644 ( +)	KLC intron variant, InDel, -/GGGAAAGGCCGCCGTGTG	- =27%	+	GGGAAAGGCCGCCGTGTG	0.13		BAG5	KLC1- cerebellum, RP11-73m18.8-caudate, cortex, hypothalamus, nucleus accumbens, putamen, XRCC3- cerebellum, KLC1, RP11-73m18.6, RP11-73m18.8, TRMT61A	+
BAG5_
rs12893668	chr14:104017793 (+)	downstream gene variant, SNP, G>A	A=28%	+		0.69		BAG5, KLC1	APOPT1 - putamen, hyppocampus, caudate, BAG5- cerebellum, RP11-73m18.7 - hypothalamus, XRCC3 -cerebellum, cortex, BAG5, KLC1, RPL10AP1, RP11-73m18.8, TDRT9, XRCC3	+
rs10149470	chr14:104017953 ( +)	downstream gene variant, SNP, G>A	A=50%	+		0.23		BAG5, KLC1, MARK3, EIF5	BAG5- hypothalamus, RP11-73m18.8 -cortex, CKB, KLC1, MARK3, RPL10AP1, RP11-73m18.8, TRMT61A, TDRT9, XRCC3	+
rs10141157	chr14:104018105 (+)	downstream gene variant, SNP, T>C	C=47%	-	C	0.23		BAG5, KLC1, MARK3, EIF5	CKB, KLC1,RPL10AP1, RP11-73m18.8, TRMT61A, TDRT9, XRCC3	+
rs10129426	chr14:104018455 ( +)	downstream gene variant, SNP, A>G	G=50%	+		0.21		BAG5, KLC1, MARK3, EIF5	BAG5- hypothalamus, RP11-894P9.2- cerebellum, KLC1,MARK3, RPL10AP1, RP11-73m18.8, TRMT61A, TDRT9, XRCC3	-

## Sheet: Table S3
Table S3. Cognitive variables used to create a composite cognitive measure
Test	Variable	Domain
Rey Auditory Verbal Learning Test	the Immediate score, the sum of words recalled across five learning trials	verbal episodic memory
Semantic fluency	the sum of animals and fruits named within a minute each	proccesing speed
Counting from 200 by 2 and 5	the number of correct answers per minute	concentration, working memory
Trail making test, Part B	time to complete	executive functions
Stroop Color-Word test	the Golden's interference score	executive functions
	the number of words read in the Word serie	proccesing speed
	the number of colos named in the Color serie	proccesing speed
Facial Emotion Recognition Test (Alfimova et al. 2009)	the number of correctely labelling emotions	social cognition

## Sheet: Table S4
Table S4. The characteristics of the entire sample and subsamples for each fragment
Characteristics	Whole sample		Fr_BAG5_APOPT1		Fr_ APOPT1_KLC1		FR_BAG5_
	patients	controls	patients	controls	patients	controls	patients	controls
n	77	70	49	50	54	50	62	60
Age (years)	26,87±6,72	27,14±6,92	27,18±7,04	27,08±6,75	26,91±6,75	27,72±7,19
							26,89±6,80	27,35±6,93
% women	49	51	49	56	57	56	47	53
% smokers	34	29	41	32	33	41	36	36
Cognitive index*	38,66±6,53	49,63±5,04	37,38±6,73	49,81±5,14 p2	38,79±6,55	49,46±5,14	38,71±6,53	49,77±4,72
Mean coverage			16,63±14,45	17,00±14,93	15,30±16,04	16,54±13,53	17,27±13,24	17,10±12,64
Allele frequences			DG – 0,33, DC- 0,49, IC – 0,18;	DG – 0,38, DC- 0,45, IC – 0,17,			T – 0,50, C- 0,50	T – 0,61, C- 0,39
					ADAGAGD 0,38	ADAGAGD 0,41
					TIGACAI 0,3	TIGACAI 0,31
					ADAGAGI 0,32	ADAGAGI 0,28
Note	* -all P < 0.001 for the difference between controls and patients in the entire sample and each of the subsamples;						t-test

## Sheet: Table S5
Table S5. DNA methylation (M > 1%) within the APOPT1_BAG5 fragment by haplotype and diagnosis
The polymorphisms in the haplotype are given in bold.
Nominal significance are shown for 1 )ASM = the haplotype influence in the entire sample (Kruskal-Wallis test), 2) DIAGNOSIS logit regression = the difference between patients and controls (logistic regression adjusted for age, gender, and haplotype), 3) COGNITION = the correlation with the cognitive index (general linear models adjusted for age, gender, and diagnosis); 4) DIAGNOSIS paired test= …
The last five digits of cytozins' coordinates are schown in their names.						Comparisons that are significant after FDR correction are shown in bold.										CpG sites are highlighted in yellow.
Variable	Common polymorphisms	ASM_allele=DG, controls									ASM_allele=DC, controls									ASM_allele=IC, controls									ASM_allele=DG, patients									ASM_allele=DC, patients									ASM_allele=IC, patients
		Valid N	Mean	Median	Minimum	Maximum	Lower Quartile	Upper Quartile	Std.Dev.		Valid N	Mean	Median	Minimum	Maximum	Lower Quartile	Upper Quartile	Std.Dev.		Valid N	Mean	Median	Minimum	Maximum	Lower Quartile	Upper Quartile	Std.Dev.		Valid N	Mean	Median	Minimum	Maximum	Lower Quartile	Upper Quartile	Std.Dev.		Valid N	Mean	Median	Minimum	Maximum	Lower Quartile	Upper Quartile	Std.Dev.		Valid N	Mean	Median
CpG1_28552		23	0.0303348	0	0	0.1667	0	0	0.0612118		30	0.00867667	0	0	0.125	0	0	0.027329		12	0	0	0	0	0	0	0		22	0.0321909	0	0	0.24	0	0.0312	0.0701392		31	0.0301419	0	0	0.4	0	0	0.0858424		13	0.0994538	0
CpG2_28563		23	0.0375261	0	0	0.3333	0	0	0.0911574		30	0.04903	0	0	0.3333	0	0.0833	0.0840044		12	0.097225	0	0	0.6	0	0.08335	0.198713		22	0.0683091	0	0	0.5	0	0.0667	0.138067		31	0.0232742	0	0	0.25	0	0	0.0612881		13	0.0544	0
CpH_28592		23	0.0220739	0	0	0.3077	0	0	0.0749158		30	0.00161	0	0	0.027	0	0	0.0061726		12	0	0	0	0	0	0	0		22	0.00949091	0	0	0.1111	0	0	0.0282065		31	0.0319323	0	0	0.3	0	0	0.0814875		13	0.0414231	0
CpH_28604		23	0.00328261	0	0	0.0755	0	0	0.0157428		30	0.0224	0	0	0.4	0	0	0.0760266		12	0.0708333	0	0	0.6	0	0	0.181482		22	0.0132818	0	0	0.2	0	0	0.0445344		31	0.0342742	0	0	0.4	0	0	0.090901		13	0.0194692	0
CpH_28624		23	0.00917826	0	0	0.1111	0	0	0.0304554		30	0.0154	0	0	0.1818	0	0	0.0407738		12	0.0138917	0	0	0.1667	0	0	0.0481221		22	0	0	0	0	0	0	0		31	0.00537742	0	0	0.1111	0	0	0.0220137		13	0.0307692	0
CpH_28632		23	0.023187	0	0	0.3333	0	0	0.0794078		30	0.00740667	0	0	0.2222	0	0	0.040568		12	0	0	0	0	0	0	0		22	0	0	0	0	0	0	0		31	0.0280742	0	0	0.2	0	0	0.0632653		13	0.0153846	0
CpH_28676		23	0.0221826	0	0	0.25	0	0	0.0594624		30	0.00764667	0	0	0.2	0	0	0.0367237		12	0	0	0	0	0	0	0		22	0.0280455	0	0	0.2	0	0	0.0603057		31	0.0148645	0	0	0.2	0	0	0.0467308		13	0.0153846	0
CpH_28687		23	0	0	0	0	0	0	0		30	0.0334533	0	0	0.4	0	0	0.0914787		12	0.0119083	0	0	0.1429	0	0	0.0412517		22	0.00236364	0	0	0.0312	0	0	0.00781686		31	0.0117194	0	0	0.2	0	0	0.039133		13	0.0307692	0
CpH_28732		23	0.0221565	0	0	0.2	0	0	0.0591294		30	0.00151667	0	0	0.0455	0	0	0.00830713		12	0.0119083	0	0	0.1429	0	0	0.0412517		22	0.00737727	0	0	0.0909	0	0	0.0240668		31	0.016129	0	0	0.2	0	0	0.0522607		13	0.0153846	0
CpH_28758		23	0.0126826	0	0	0.1667	0	0	0.0424876		30	0.01101	0	0	0.2	0	0	0.0407162		12	0.0270833	0	0	0.2	0	0	0.0652428		22	0.00662727	0	0	0.125	0	0	0.0268074		31	0.0112774	0	0	0.2	0	0	0.040777		13	0.0711538	0
CpG23_28762		23	0.0173913	0	0	0.2	0	0	0.0576208		30	0.0241833	0	0	0.375	0	0	0.0735151		12	0.0119083	0	0	0.1429	0	0	0.0412517		22	0.0286455	0	0	0.2	0	0.0417	0.0553803		31	0.0141258	0	0	0.2	0	0	0.0421292		13	0.00769231	0
CpG24_28772		23	0.0411565	0	0	0.2727	0	0.05	0.0774067		30	0.0168433	0	0	0.25	0	0	0.0517211		12	0.0166667	0	0	0.2	0	0	0.057735		22	0.02585	0	0	0.2	0	0	0.0592388		31	0.0739645	0	0	0.6	0	0.1111	0.157895		13	0.0349385	0
CpH_28773		23	0.0172348	0	0	0.2	0	0	0.0494934		30	0.00453	0	0	0.0833	0	0	0.0177045		12	0	0	0	0	0	0	0		22	0.00757727	0	0	0.1667	0	0	0.0355406		31	0.0360613	0	0	0.625	0	0	0.120514		13	0	0
CpH_28818	rs55751606 CpG_28806, MAF=20%	23	0.0118	0	0	0.2	0	0	0.0436387		30	0.01037	0	0	0.2	0	0	0.0411545		12	0	0	0	0	0	0	0		22	0.0214091	0	0	0.2222	0	0	0.0531096		31	0.0106806	0	0	0.2	0	0	0.0404997		13	0.0128231	0
CpH_28836		23	0.0149087	0	0	0.2	0	0	0.0501399		30	0.00370333	0	0	0.1111	0	0	0.020284		12	0.0166667	0	0	0.2	0	0	0.057735		22	0.0170182	0	0	0.3077	0	0	0.0664604		31	0.00921613	0	0	0.2857	0	0	0.0513132		13	0.0153846	0
CpH_28868		23	0.00986522	0	0	0.15	0	0	0.0344932		30	0.0125	0	0	0.3333	0	0	0.0610653		12	0	0	0	0	0	0	0		22	0.0313136	0	0	0.3846	0	0	0.0923694		31	0.0228161	0	0	0.2	0	0	0.0569581		13	0	0
CpH_28881		23	0.0282391	0	0	0.25	0	0	0.064397		30	0.04742	0	0	0.28	0	0.0625	0.0820941		12	0.0439083	0	0	0.2	0	0.10095	0.0700833		22	0.0825909	0	0	0.3846	0	0.1429	0.120677		31	0.0448	0	0	0.25	0	0	0.0880343		13	0.0131	0
CpG37_28886		23	0.0169913	0	0	0.2	0	0	0.0484025		30	0.01049	0	0	0.2647	0	0	0.0488717		12	0	0	0	0	0	0	0		22	0.00473182	0	0	0.0833	0	0	0.0180989		31	0.0281742	0	0	0.2222	0	0	0.0654402		13	0	0
CpG38_28888		23	0.0572565	0	0	0.3333	0	0.0714	0.101525		30	0.0417467	0	0	0.3333	0	0.0526	0.0831994		12	0.079425	0	0	0.4	0	0.1099	0.141974		22	0.102109	0.0612	0	0.5714	0	0.1429	0.139691		31	0.0394548	0	0	0.3333	0	0.0556	0.0826085		13	0.0479462	0
CpG39_28890		23	0.00718696	0	0	0.0833	0	0	0.0238126		30	0.0251267	0	0	0.2	0	0	0.0560682		12	0.028575	0	0	0.2	0	0	0.0678381		22	0.0068	0	0	0.1111	0	0	0.0246964		31	0.0132613	0	0	0.3	0	0	0.0568306		13	0.0333692	0
CpH_28893		23	0.0463261	0	0	0.3333	0	0	0.105118		30	0.00328	0	0	0.0714	0	0	0.0137768		12	0	0	0	0	0	0	0		22	0.00505	0	0	0.1111	0	0	0.0236866		31	0.0117871	0	0	0.1154	0	0	0.0323438		13	0.0102538	0
CpH_28894		23	0.0226522	0	0	0.4	0	0	0.0843581		30	0.0182533	0	0	0.3333	0	0	0.0660751		12	0.0138917	0	0	0.1667	0	0	0.0481221		22	0.0137636	0	0	0.1364	0	0	0.036777		31	0	0	0	0	0	0	0		13	0	0
CpH_28896		23	0.0224652	0	0	0.25	0	0	0.0634898		30	0.03325	0	0	0.5	0	0	0.0995067		12	0	0	0	0	0	0	0		22	0.0233545	0	0	0.1429	0	0.04	0.0423058		31	0.00179355	0	0	0.0556	0	0	0.00998605		13	0	0
CpH_28899		23	0.0336826	0	0	0.2143	0	0	0.0726565		30	0.0848267	0	0	0.5	0	0.1081	0.146762		12	0.104117	0	0	0.4	0	0.2372	0.163209		22	0.0438	0	0	0.375	0	0.0741	0.0913646		31	0.0866774	0	0	0.4615	0	0.2	0.137963		13	0.0179462	0
CpG40_28908		23	0.0248478	0	0	0.4286	0	0	0.0929119		30	0.00555667	0	0	0.1667	0	0	0.0304351		12	0.0270833	0	0	0.2	0	0	0.0652428		22	0.0250591	0	0	0.3846	0	0	0.0878014		31	0.00505161	0	0	0.1111	0	0	0.0213091		13	0.0153846	0
CpG41_28916		23	0.0430217	0	0	0.3333	0	0	0.0977281		29	0.0786207	0	0	1	0	0	0.207171		12	0.0208333	0	0	0.25	0	0	0.0721688		22	0.0345909	0	0	0.3125	0	0	0.0822808		30	0.0368	0	0	0.3333	0	0	0.0872323		13	0.00699231	0
CpH_28918		23	0	0	0	0	0	0	0		30	0.0176633	0	0	0.2	0	0	0.0464332		12	0.019675	0	0	0.125	0	0	0.0460464		22	0.00505	0	0	0.1111	0	0	0.0236866		31	0.0264935	0	0	0.25	0	0	0.0646182		13	0	0
CpH_28937		23	0.0098913	0	0	0.1429	0	0	0.0314722		30	0.01657	0	0	0.2222	0	0	0.0538422		12	0.0256417	0	0	0.3077	0	0	0.0888253		22	0.000945455	0	0	0.0208	0	0	0.00443457		31	0.0159839	0	0	0.1724	0	0	0.0437184		13	0	0
CpG42_28940		23	0.0186348	0	0	0.4286	0	0	0.0893693		30	0	0	0	0	0	0	0		12	0	0	0	0	0	0	0		22	0.00842273	0	0	0.0769	0	0	0.0226987		31	0.0101	0	0	0.1111	0	0	0.0315103		13	0.0495	0
CpG43_28942		23	0.0207478	0	0	0.2857	0	0	0.0663323		30	0.0390467	0	0	0.6	0	0	0.140118		12	0	0	0	0	0	0	0		22	0.0311227	0	0	0.3333	0	0	0.0833957		31	0.0103935	0	0	0.1111	0	0	0.0323201		13	0.0109923	0
CpG44_28947		23	0.00474348	0	0	0.0714	0	0	0.0165168		30	0.02113	0	0	0.5	0	0	0.0920288		12	0.0104167	0	0	0.125	0	0	0.0360844		22	0.00324545	0	0	0.0714	0	0	0.0152225		31	0.0312806	0	0	0.2222	0	0	0.0684971		13	0.0346154	0
CpH_28955		23	0.0141478	0	0	0.2143	0	0	0.049389		30	0.00166667	0	0	0.05	0	0	0.00912871		12	0.0183167	0	0	0.1429	0	0	0.0450333		22	0.00997727	0	0	0.1111	0	0	0.0281325		31	0.00716774	0	0	0.2222	0	0	0.0399083		13	0.0307692	0
CpG47-28966		23	0.032287	0	0	0.2143	0	0.0541	0.0639875		30	0.0549067	0	0	0.4	0	0.0833	0.100307		12	0.0743083	0	0	0.6	0	0.0625	0.175072		22	0.0872136	0	0	0.5714	0	0.0714	0.172597		31	0.0231806	0	0	0.2857	0	0	0.0647382		13	0.103846	0
CpG48-28972		23	0.00724783	0	0	0.1667	0	0	0.0347594		30	0.02	0	0	0.6	0	0	0.109545		12	0.0119083	0	0	0.1429	0	0	0.0412517		22	0.00673182	0	0	0.0714	0	0	0.0184451		31	0.00761613	0	0	0.125	0	0	0.0295353		13	0.0307692	0
CpG55_28998		23	0.00869565	0	0	0.2	0	0	0.0417029		30	0.0146533	0	0	0.2222	0	0	0.0498405		12	0.0138917	0	0	0.1667	0	0	0.0481221		22	0.00757727	0	0	0.1667	0	0	0.0355406		31	0.0160032	0	0	0.2	0	0	0.046054		13	0	0
CpG57-29013		23	0.032	0	0	0.3333	0	0	0.0890869		30	0	0	0	0	0	0	0		12	0.0119083	0	0	0.1429	0	0	0.0412517		22	0.0353545	0	0	0.2917	0	0	0.0839666		31	0.0077871	0	0	0.2414	0	0	0.0433567		13	0.0187308	0
CpG58_29020		23	0.010487	0	0	0.1698	0	0	0.0377796		30	0.03835	0	0	0.4	0	0	0.0922363		12	0.024725	0	0	0.1538	0	0	0.0577919		22	0.0476318	0	0	0.4444	0	0.0345	0.111014		31	0.0550871	0	0	0.3333	0	0.1304	0.0941709		13	0.0419231	0
CpG59_29024		23	0.0540739	0	0	0.2222	0	0.1	0.0786908		30	0.02811	0	0	0.2	0	0.0303	0.0542126		12	0.00694167	0	0	0.0833	0	0	0.0240466		22	0.0772045	0.01725	0	0.4444	0	0.1111	0.114741		31	0.0805806	0	0	0.5	0	0.2	0.131906		13	0.144631	0
CpH_29025		23	0.045887	0	0	0.2857	0	0.0714	0.0825051		30	0.0251433	0	0	0.2162	0	0	0.0570583		12	0.0659333	0	0	0.4286	0	0.03845	0.141122		22	0.0412773	0	0	0.4444	0	0.0345	0.101646		31	0.0677323	0	0	0.4444	0	0.125	0.114158		13	0.00334615	0
CpH_29026		23	0.0482696	0	0	0.75	0	0	0.160386		30	0.0209933	0	0	0.2	0	0	0.0535835		12	0.0307167	0	0	0.1667	0	0.03845	0.0587795		22	0.01875	0	0	0.1667	0	0	0.0471649		31	0.0285581	0	0	0.2857	0	0.0345	0.0660966		13	0.0615385	0
CpG60_29030		23	0.0469826	0	0	0.6486	0	0.0312	0.138305		30	0.0324033	0	0	0.2	0	0.0556	0.0622212		12	0.073875	0	0	0.5	0	0.1099	0.147288		22	0.0105318	0	0	0.0833	0	0	0.0244615		31	0.0500355	0	0	0.4	0	0.0833	0.0949524		13	0	0
CpH_29031		23	0.0488261	0	0	0.875	0	0	0.183159		30	0.0354733	0	0	0.1667	0	0.0909	0.0618709		12	0.0307167	0	0	0.1667	0	0.03845	0.0587795		22	0.0273727	0	0	0.1667	0	0.037	0.0538053		31	0.0397935	0	0	0.3448	0	0.0556	0.0772977		13	0.0147462	0
CpH_29034		23	0.0361261	0	0	0.2	0	0.0769	0.0669668		30	0.0564567	0	0	0.3636	0	0.0909	0.0939505		12	0.0851667	0	0	0.7143	0	0	0.216976		22	0.0368682	0	0	0.2143	0	0.0625	0.0689532		31	0.0608419	0	0	0.3333	0	0.1111	0.0988362		13	0.05	0
CpH_29045		23	0.0313609	0	0	0.2857	0	0	0.0767671		30	0.04442	0	0	0.3333	0	0.0811	0.0781142		12	0.0787333	0	0	0.6	0	0.10095	0.172567		22	0.0466455	0	0	0.375	0	0.0345	0.106339		31	0.0185645	0	0	0.2	0	0	0.0449966		13	0.00769231	0
CpG62_29049		23	0.00793478	0	0	0.1111	0	0	0.0269622		30	0.00569	0	0	0.1429	0	0	0.0264066		12	0	0	0	0	0	0	0		22	0.0280364	0	0	0.375	0	0	0.0813635		31	0.0208484	0	0	0.2	0	0	0.0529701		13	0.0597615	0
CpG63_29065		23	0.0124217	0	0	0.2857	0	0	0.0595726		30	0.0141667	0	0	0.2286	0	0	0.0480517		12	0.0104167	0	0	0.125	0	0	0.0360844		22	0.0189409	0	0	0.25	0	0	0.0626389		31	0.0286613	0	0	0.3	0	0	0.0769335		13	0.0139846	0
CpG64_29080		23	0.0173913	0	0	0.4	0	0	0.0834058		30	0.0224667	0	0	0.2	0	0	0.0570405		12	0.00640833	0	0	0.0769	0	0	0.0221991		22	0.00974091	0	0	0.1429	0	0	0.0334029		31	0.0129032	0	0	0.4	0	0	0.0718421		13	0.00961538	0
CpH_29094		23	0.00395217	0	0	0.0909	0	0	0.018954		30	0.0122267	0	0	0.2	0	0	0.0385242		12	0	0	0	0	0	0	0		22	0.0351727	0	0	0.5172	0	0	0.11267		31	0.00469677	0	0	0.1111	0	0	0.0206959		13	0.0384615	0
CpG69-29100		23	0.0285696	0	0	0.2	0	0	0.0635987		30	0.00999667	0	0	0.125	0	0	0.029689		12	0.0119083	0	0	0.1429	0	0	0.0412517		22	0.026	0	0	0.25	0	0	0.0667974		31	0.000645161	0	0	0.02	0	0	0.00359211		13	0.0153846	0
CpG70_29106		23	0.0153348	0	0	0.1429	0	0	0.0390989		30	0.0276767	0	0	0.3636	0	0	0.0803041		12	0.00640833	0	0	0.0769	0	0	0.0221991		22	0.0350682	0	0	0.5357	0	0	0.116127		31	0.034229	0	0	0.3333	0	0	0.0851275		13	0.0615385	0
CpG71_20111		23	0.0135957	0	0	0.2857	0	0	0.0595827		30	0.0196733	0	0	0.4	0	0	0.0752659		12	0.08935	0	0	0.4286	0	0.1218	0.16		22	0.0340227	0	0	0.5172	0	0	0.110528		31	0.0130548	0	0	0.1818	0	0	0.0426569		13	0.0928769	0
CpG72_29118		23	0.00986957	0	0	0.2	0	0	0.0418268		30	0.02979	0	0	0.5	0	0	0.100326		12	0.066825	0	0	0.6	0	0.03845	0.172667		22	0	0	0	0	0	0	0		31	0.00422903	0	0	0.1111	0	0	0.0201567		13	0	0
CpH_29122	rs145083096_29123, MAF=3%	23	0.0159435	0	0	0.2	0	0	0.0530619		30	0.0164933	0	0	0.24	0	0	0.0531068		12	0.042625	0	0	0.1667	0	0.10095	0.0660201		22	0.00757727	0	0	0.1667	0	0	0.0355406		31	0	0	0	0	0	0	0		13	0.0109923	0
CpG73_29124		23	0.0360043	0	0	0.75	0	0	0.156493		30	0.00537	0	0	0.1111	0	0	0.0219546		12	0.0238167	0	0	0.1429	0	0	0.0556237		22	0.0268	0	0	0.2857	0	0	0.0668504		31	0.010429	0	0	0.1667	0	0	0.0359771		13	0.0263769	0
CpH_29125		23	0.0243652	0	0	0.2727	0	0	0.0752669		30	0	0	0	0	0	0	0		12	0.0119083	0	0	0.1429	0	0	0.0412517		22	0.00656364	0	0	0.0714	0	0	0.0180247		31	0.0232645	0	0	0.4	0	0	0.0780173		13	0.00513077	0
CpG78_29164		23	0.00652174	0	0	0.1	0	0	0.0228848		30	0.0200133	0	0	0.2	0	0	0.0487678		12	0	0	0	0	0	0	0		22	0.0380545	0	0	0.5714	0	0	0.123253		31	0.0246387	0	0	0.2	0	0	0.0537103		13	0.00513077	0
CpH_29165		23	0.0615957	0	0	0.3077	0	0.1429	0.0984406		30	0.05593	0	0	0.36	0	0.0833	0.0902321		12	0.0466333	0	0	0.25	0	0.07145	0.0877047		22	0.0501545	0	0	0.4286	0	0.04	0.107786		31	0.0152032	0	0	0.2414	0	0	0.0513479		13	0.0205154	0
CpG80_29172		23	0.0217391	0	0	0.2	0	0	0.0599736		30	0.03632	0	0	0.2857	0	0	0.0830802		12	0.0452417	0	0	0.4	0	0	0.119033		22	0.0153318	0	0	0.1429	0	0	0.0405504		31	0.0507806	0	0	0.5	0	0.0556	0.114278		13	0	0
CpH_29178		23	0.0583739	0	0	0.2778	0	0.1111	0.092642		30	0.0416667	0	0	0.2727	0	0.0426	0.0794978		12	0.0476167	0	0	0.5714	0	0	0.164949		22	0.0385818	0	0	0.2	0	0.0345	0.073666		31	0.0313194	0	0	0.2	0	0.0435	0.0619391		13	0.0732615	0
CpG81_29182		23	0.0156217	0	0	0.1053	0	0	0.0351142		30	0.0232633	0	0	0.2	0	0	0.0519526		12	0.0563583	0	0	0.3077	0	0.10095	0.0981148		22	0.0185455	0	0	0.3103	0	0	0.0672826		31	0.049071	0	0	0.5	0	0	0.134751		13	0.0857923	0
CpG82_29184		23	0.0769217	0	0	0.75	0	0.1429	0.166049		30	0.0411633	0	0	0.2143	0	0.0588	0.0740293		12	0.0941667	0	0	0.5	0	0.14835	0.164802		22	0.0474545	0	0	0.24	0	0.0714	0.0736011		31	0.0764065	0	0	0.48	0	0.1667	0.112576		13	0.0639923	0
CpG83_29187	rs28362583_29188/189, MAF=22% Indel	23	0.0274957	0	0	0.4324	0	0	0.0976034		30	0.0145367	0	0	0.2	0	0	0.0460991		12	0	0	0	0	0	0	0		22	0.0267773	0	0	0.4828	0	0	0.102684		31	0.00124194	0	0	0.0385	0	0	0.0069148		13	0.0212462	0
CpG84_29191		23	0.0124217	0	0	0.2857	0	0	0.0595726		30	0.00787	0	0	0.125	0	0	0.0300058		12	0	0	0	0	0	0	0		22	0.0234136	0	0	0.3333	0	0	0.0793064		31	0.00586452	0	0	0.1818	0	0	0.0326522		13	0.0410231	0
CpG85_29194		23	0.00931739	0	0	0.1429	0	0	0.0326981		30	0.0108333	0	0	0.2	0	0	0.0423874		12	0.073075	0	0	0.6	0	0.03845	0.176283		22	0.0191227	0	0	0.1667	0	0	0.0500036		31	0.0181	0	0	0.25	0	0	0.0531311		13	0.0161231	0
CpG86-29207		23	0.0485087	0	0	0.3333	0	0.0781	0.0977221		30	0.0726133	0	0	0.5789	0	0.1111	0.126646		12	0.0870667	0.03845	0	0.25	0	0.17145	0.102687		22	0.0408227	0	0	0.1667	0	0.0833	0.0557192		31	0.0457742	0	0	0.25	0	0.0833	0.0798883		13	0.0333308	0
CpG87_29210		23	0.0347826	0	0	0.6	0	0	0.130065		30	0.00333333	0	0	0.05	0	0	0.0126854		12	0.0104167	0	0	0.125	0	0	0.0360844		22	0.00378636	0	0	0.0833	0	0	0.0177596		31	0.0311581	0	0	0.4	0	0	0.0826651		13	0.0461538	0
CpG88_29215		23	0.0267087	0	0	0.2	0	0	0.0636436		30	0.00813	0	0	0.125	0	0	0.0256916		12	0.03205	0	0	0.3846	0	0	0.111024		22	0.00646818	0	0	0.1111	0	0	0.024296		31	0.0122581	0	0	0.2	0	0	0.0475191		13	0.00769231	0
CpH_29218		23	0.035887	0	0	0.3333	0	0	0.0907104		30	0.02907	0	0	0.5	0	0	0.0976912		12	0.00694167	0	0	0.0833	0	0	0.0240466		22	0.0164136	0	0	0.1667	0	0	0.0442633		31	0.0104839	0	0	0.2	0	0	0.0417204		13	0.0128231	0
CpG90-29230		23	0.011113	0	0	0.2	0	0	0.0427736		30	0.02946	0	0	0.375	0	0	0.0801715		12	0.00640833	0	0	0.0769	0	0	0.0221991		22	0.00236364	0	0	0.0312	0	0	0.00781686		31	0.00645161	0	0	0.2	0	0	0.0359211		13	0.00699231	0
CpG91_29234		23	0.0244348	0	0	0.3243	0	0	0.0777114		30	0.0193	0	0	0.3636	0	0	0.0719241		12	0.0238167	0	0	0.1429	0	0	0.0556237		22	0.0186136	0	0	0.375	0	0	0.0799384		31	0.00785484	0	0	0.2	0	0	0.0365055		13	0	0
CpG94-29243		23	0.0244435	0	0	0.2	0	0	0.0568874		30	0.0132	0	0	0.1667	0	0	0.0425854		12	0.0119083	0	0	0.1429	0	0	0.0412517		22	0.000945455	0	0	0.0208	0	0	0.00443457		31	0.0263839	0	0	0.2	0	0	0.0575018		13	0.0179538	0
CpG96_29248	rs2274269_29246, MAF=22%	23	0.0185652	0	0	0.2	0	0	0.0575254		30	0.0282933	0	0	0.3158	0	0	0.07083		12	0	0	0	0	0	0	0		22	0.0129591	0	0	0.1111	0	0	0.0307199		31	0.0195161	0	0	0.2	0	0	0.0538759		13	0.0648385	0
CpG98_29263		23	0.0103348	0	0	0.2	0	0	0.0420847		30	0.00522	0	0	0.1111	0	0	0.0216524		12	0.0166667	0	0	0.2	0	0	0.057735		22	0.00711818	0	0	0.1111	0	0	0.0251649		31	0.0225806	0	0	0.3333	0	0	0.0737273		13	0.0153846	0
CpG101_29281		23	0.00869565	0	0	0.2	0	0	0.0417029		30	0.0290867	0	0	0.375	0	0	0.0804516		12	0	0	0	0	0	0	0		22	0.00531364	0	0	0.0714	0	0	0.0176568		31	0.00716774	0	0	0.1111	0	0	0.0277451		13	0.00513077	0
CpH_29282		23	0.0141522	0	0	0.2	0	0	0.0453569		30	0.0055	0	0	0.125	0	0	0.0237207		12	0.00640833	0	0	0.0769	0	0	0.0221991		22	0.0212136	0	0	0.4	0	0	0.0857872		31	0.020071	0	0	0.2222	0	0	0.0624192		13	0.00513077	0
CpG103_29291	rs185675160_29289, MAF=2%	23	0.00334348	0	0	0.0769	0	0	0.0160348		30	0.01883	0	0	0.1667	0	0	0.0452393		12	0.0119083	0	0	0.1429	0	0	0.0412517		22	0.0197455	0	0	0.2222	0	0	0.0580043		31	0.0202871	0	0	0.2	0	0	0.0540721		13	0	0
CpH_29310		23	0.0374391	0	0	0.75	0	0	0.157047		30	0.00237667	0	0	0.05	0	0	0.00979837		12	0	0	0	0	0	0	0		22	0.0137318	0	0	0.1852	0	0	0.0423502		31	0.00645161	0	0	0.2	0	0	0.0359211		13	0	0
CpH_29333	rs61733762_29346, MAF=2%	23	0.0341609	0	0	0.5714	0	0	0.121576		30	0.0182467	0	0	0.2857	0	0	0.0626174		12	0	0	0	0	0	0	0		22	0.00324545	0	0	0.0714	0	0	0.0152225		31	0.0026871	0	0	0.0833	0	0	0.0149611		13	0	0
CpG113_29388	rs2274268_29378, MAF=29%	23	0	0	0	0	0	0	0		30	0.0240567	0	0	0.4	0	0	0.077586		12	0.0104167	0	0	0.125	0	0	0.0360844		22	0.0123091	0	0	0.1429	0	0	0.0356697		31	0.0237839	0	0	0.2	0	0	0.0583571		13	0.0153846	0
CpG121-29429		23	0.0149087	0	0	0.2	0	0	0.0501399		30	0.01233	0	0	0.2	0	0	0.0441739		12	0.028575	0	0	0.2	0	0	0.0678381		22	0.0145455	0	0	0.1111	0	0	0.0334048		31	0.00645161	0	0	0.2	0	0	0.0359211		13	0.0769231	0
CpG140_29638		23	0.00869565	0	0	0.2	0	0	0.0417029		30	0.00736	0	0	0.1667	0	0	0.0316721		12	0.0138917	0	0	0.1667	0	0	0.0481221		22	0.0277773	0	0	0.3333	0	0	0.0799542		31	0	0	0	0	0	0	0		13	0.0153846	0
CpH_29654	rs2274267_29449, MAF=28%	23	0.00588261	0	0	0.1	0	0	0.0211383		30	0.01233	0	0	0.2	0	0	0.0441739		12	0	0	0	0	0	0	0		22	0.0115545	0	0	0.1667	0	0	0.037628		31	0.0284194	0	0	0.4	0	0	0.0871384		13	0.0128231	0
CpG142_29660		23	0.0149174	0	0	0.2162	0	0	0.0476912		30	0.00772333	0	0	0.0909	0	0	0.0242255		12	0	0	0	0	0	0	0		22	0.0456818	0	0	0.48	0	0	0.115494		31	0.00671935	0	0	0.125	0	0	0.0265608		13	0	0
CpG145-29701		23	0.00483043	0	0	0.1111	0	0	0.023166		30	0.0265333	0	0	0.4	0	0	0.0887017		12	0	0	0	0	0	0	0		22	0.0125045	0	0	0.1667	0	0	0.0383069		31	0.029429	0	0	0.6	0	0	0.109867		13	0.0143385	0
[truncated: 9 more columns]

## Sheet: Tables S6 a-d
Tables S6 a-d. Results of the exploratory factor analysis of the 104,060,285-104,060,422 segment
a. Factor Loadings
		Factor 1		Factor 2		Factor 3		Factor 4		Factor 5		Factor 6		Uniqueness			b. Chi-squared Test
CpG10_60421		-0.595		.		.		.		.		.		0.592					Value		df		p
CpG6_60290		.		.		.		.		.		.		0.899			Model		633.036		490		< .001
CpG7_60367		0.936		.		.		.		.		.		0.050
CpG8_60383		0.943		.		.		.		.		.		0.069
CpG9_60391		0.950		.		.		.		.		.		0.048
CpH60285		.		.		.		.		.		.		0.928			c. Additional fit indices
CpH60287		.		.		.		.		0.422		.		0.687					RMSEA		RMSEA 90% confidence		TLI		BIC
CpH60288		.		.		.		0.513		.		.		0.736			Model		0.062		0.036 - .		0.863		-1755.810
CpH60292		.		.		.		0.579		.		.		0.661
CpH60293		.		.		.		0.664		.		.		0.549
CpH60297		.		0.520		.		.		.		.		0.509
CpH60330		.		0.500		.		.		.		.		0.631
CpH60332		.		0.680		.		.		.		.		0.471
CpH60333		.		0.699		.		.		.		.		0.450
CpH60341		.		0.733		.		.		.		.		0.396			d. Factor Correlations
CpH60342		.		0.684		.		.		.		.		0.414					Factor 1		Factor 2		Factor 3		Factor 4		Factor 5		Factor 6
CpH60346		.		0.506		0.545		.		.		.		0.337			Factor 1		1.000
CpH60351		.		.		0.548		.		.		.		0.461			Factor 2		0.157		1.000
CpH60353		.		.		.		.		.		.		0.767			Factor 3		-0.005		0.156		1.000
CpH60357		.		.		0.616		.		.		.		0.605			Factor 4		0.002		0.273		-0.075		1.000
CpH60359		.		.		0.725		.		.		.		0.451			Factor 5		0.141		0.126		0.112		0.082		1.000
CpH60360		.		.		.		.		.		.		0.849			Factor 6		0.002		-0.117		-0.158		-0.063		0.038		1.000
CpH60364		.		.		.		.		.		.		0.842
CpH60365		.		.		0.603		.		.		.		0.533
CpH60373		.		.		.		.		.		.		0.818
CpH60376		.		.		.		.		.		.		0.913			Scree Plot
CpH60377		.		.		.		.		.		.		0.880
CpH60378		-0.940		.		.		.		.		.		0.081
CpH60380		.		.		.		.		.		.		0.909
CpH60381		.		.		.		.		.		.		0.863
CpH60386		.		.		.		.		.		.		0.891
CpH60389		.		.		.		.		.		.		0.768
CpH60390		.		.		.		.		.		.		0.747
CpH60398		.		.		.		.		.		.		0.865
CpH60407		.		.		.		.		.		.		0.899
CpH60417		.		.		.		.		.		.		0.813
CpH60418		.		.		.		.		.		0.471		0.770
CpH60420		.		.		.		.		.		.		0.855
Note. Applied rotation method is promax.

## Sheet: Table S7
Table S7. DNA methylation (M > 1%) within the APOPT1_KLC1 fragment by haplotype and diagnosis
The polymorphisms in the haplotype are given in bold.
Nominal significance are shown for 1 )ASM = the haplotype influence in the entire sample (Kruskal-Wallis test), 2) DIAGNOSIS logit regression = the difference between patients and controls (logistic regression adjusted for age, gender, and haplotype), 3) COGNITION = the correlation with the cognitive index (general linear models adjusted for age, gender, and diagnosis); 4) DIAGNOSIS paired test= …
The last five digits of cytozins' coordinates are schown in their names.						Comparisons that are significant after FDR correction are shown in bold.										CpG sites are highlighted in yellow.
		controls									controls																		patients
CpG/CpH	polymorphism with MAF>25%	ASM_allele=ADAGAGD, controls Descriptive Statistics (876_1)									ASM_allele=TIGACAI, controls Descriptive Statistics (876_1)									ASM_allele=ADAGAGI, controls Descriptive Statistics (876_1)									ASM_allele=ADAGAGD, patients									ASM_allele=TIGACAI, paitents									ASM_allele=ADAGAGI, patients
		Valid N	Mean	Median	Minimum	Maximum	Lower Quartile	Upper Quartile	Std.Dev.		Valid N	Mean	Median	Minimum	Maximum	Lower Quartile	Upper Quartile	Std.Dev.		Valid N	Mean	Median	Minimum	Maximum	Lower Quartile	Upper Quartile	Std.Dev.		Valid N	Mean	Median	Minimum	Maximum	Lower Quartile	Upper Quartile	Std.Dev.		Valid N	Mean	Median	Minimum	Maximum	Lower Quartile	Upper Quartile	Std.Dev.		Valid N	Mean	Median
CpG1_60054	rs67899457 _60066	27	0.570185	0.6296	0.1429	0.9167	0.4167	0.75	0.228544		19	0.818458	0.8333	0.4	1	0.7	1	0.195035		18	0.646233	0.64585	0.3548	1	0.5	0.8	0.178671		24	0.491138	0.5	0.1538	0.8571	0.33035	0.6125	0.202111		20	0.92292	1	0.6667	1	0.85415	1	0.119055		23	0.536413	0.6
CpG2_60087		27	0.355148	0.3636	0	0.6667	0.1667	0.5	0.201857		19	0.643489	0.6667	0.125	1	0.4286	0.8333	0.231358		18	0.3594	0.2991	0	0.8	0.2	0.5	0.208877		24	0.321725	0.2857	0.0833	0.625	0.2	0.43305	0.157536		20	0.64696	0.6667	0.1667	1	0.4	0.8571	0.24614		23	0.359526	0.35
CpH_60128		27	0.0148333	0	0	0.1667	0	0	0.0440853		19	0	0	0	0	0	0	0		18	0.0370333	0	0	0.3333	0	0	0.107783		24	0	0	0	0	0	0	0		20	0.007145	0	0	0.1429	0	0	0.0319534		23	0.00724783	0
CpG3_60156		27	0.387	0.3929	0	0.8276	0.1667	0.5556	0.246041		19	0.6598	0.6667	0.3333	1	0.5	0.8333	0.178903		18	0.421589	0.4222	0.1304	0.8571	0.2581	0.5556	0.197712		24	0.349625	0.35415	0.12	0.7778	0.225	0.4143	0.153384		20	0.74118	0.75	0.1538	1	0.6667	0.899	0.217621		23	0.404774	0.4
CpG4_60164		27	0.461167	0.4643	0	0.8621	0.2963	0.6667	0.255572		19	0.686537	0.6667	0.3333	1	0.5	0.8333	0.196686		18	0.417778	0.3854	0	0.8571	0.2222	0.5	0.243881		24	0.381946	0.4	0.1538	0.6667	0.2857	0.4643	0.146547		20	0.794455	0.8333	0.3077	1	0.70715	0.90395	0.175643		23	0.49367	0.5
CpG5_60226		27	0.5553	0.5556	0	1	0.3333	0.8	0.264759		19	0.824447	0.8333	0.5	1	0.7143	1	0.173164		18	0.601017	0.5826	0.2581	1	0.4375	0.75	0.225517		24	0.518467	0.535	0.1538	0.8889	0.33625	0.64585	0.212913		20	0.89916	0.9853	0.5	1	0.8333	1	0.149801		23	0.516743	0.5
CpH_60285		27	0.0263074	0	0	0.3333	0	0	0.0762773		19	0.0163316	0	0	0.1667	0	0	0.0428717		18	0.00938333	0	0	0.0741	0	0	0.0228235		24	0.0299708	0	0	0.5	0	0	0.106117		20	0.04832	0	0	0.2222	0	0.13395	0.0777039		23	0.0161043	0
CpH_60287		27	0.0263185	0	0	0.2069	0	0	0.0597555		19	0.0186211	0	0	0.2	0	0	0.0563059		18	0.0209667	0	0	0.2	0	0	0.051507		24	0.0127583	0	0	0.1429	0	0	0.036027		20	0.044325	0	0	0.5	0	0	0.118061		23	0.0262739	0
CpH_60288		27	0.0340741	0	0	0.2857	0	0.0476	0.0681567		19	0.0481211	0	0	0.5	0	0	0.127351		18	0.0462722	0	0	0.2	0	0.1	0.0717483		24	0.0508542	0	0	0.3333	0	0.0888	0.0922243		20	0.018395	0	0	0.1429	0	0	0.0454671		23	0.0622478	0
CpG6_60290		27	0.873104	0.9091	0.3333	1	0.8571	1	0.167843		19	0.934968	1	0.4	1	0.9286	1	0.145345		18	0.924417	1	0.4839	1	0.8929	1	0.132717		24	0.863721	0.89945	0.3	1	0.83665	1	0.186587		20	0.921205	1	0.6667	1	0.88195	1	0.119835		23	0.817404	0.8333
CpH_60292		27	0.0632481	0	0	0.4286	0	0.0952	0.121397		19	0.0878421	0	0	0.5	0	0.1667	0.129364		18	0.0172444	0	0	0.0909	0	0.0323	0.0309469		24	0.0775333	0	0	0.5	0	0.14585	0.128237		20	0.03202	0	0	0.2857	0	0	0.0751015		23	0.0296783	0
CpH_60293		27	0.0813148	0.0185	0	0.3333	0	0.1667	0.111761		19	0.0772	0	0	0.5	0	0.1667	0.124752		18	0.0730944	0.0491	0	0.25	0	0.1111	0.0822891		24	0.09545	0.02	0	0.4	0	0.18335	0.122454		20	0.04366	0	0	0.4	0	0.01515	0.0996764		23	0.0250826	0
CpH_60297		27	0.0922296	0.0476	0	0.5	0	0.1333	0.124503		19	0.0820158	0	0	0.625	0	0.1333	0.160732		18	0.131083	0.125	0	0.4444	0.0323	0.1739	0.128626		24	0.0876	0.0563	0	0.2857	0	0.17145	0.0945759		20	0.03498	0	0	0.3	0	0.0147	0.0788983		23	0.0706826	0
CpH_60330		27	0.237363	0.1429	0	0.8	0.0625	0.4	0.234991		19	0.114668	0.0667	0	0.5	0	0.1667	0.149435		18	0.213467	0.2	0	0.5556	0.0625	0.375	0.183289		24	0.197746	0.16335	0	0.6	0.09165	0.2857	0.170887		20	0.17949	0.1548	0	0.5455	0	0.3333	0.184539		23	0.13277	0.1667
CpH_60332		27	0.176104	0.1667	0	0.5	0	0.2963	0.156208		19	0.166584	0.1667	0	0.75	0	0.2857	0.207607		18	0.181294	0.1703	0	0.5556	0.0833	0.2258	0.152574		24	0.122854	0.10265	0	0.6	0	0.1771	0.143665		20	0.172305	0.0788	0	0.5	0	0.3333	0.197027		23	0.149183	0.1
CpH_60333		27	0.233296	0.2	0	0.6667	0.0833	0.3333	0.181378		19	0.149179	0.1667	0	0.3571	0	0.2727	0.137612		18	0.199833	0.1548	0	0.6	0.0435	0.2857	0.189564		24	0.199579	0.19375	0	0.6	0.1241	0.26785	0.151456		20	0.15593	0.127	0	0.5	0	0.2462	0.172294		23	0.185822	0.1667
CpH_60341		27	0.168307	0.1333	0	0.5385	0	0.2667	0.15608		19	0.0871474	0	0	0.4286	0	0.1667	0.128631		18	0.151022	0.125	0	0.625	0	0.2	0.163604		24	0.125683	0.10265	0	0.4	0	0.225	0.135218		20	0.134495	0.0718	0	0.5	0	0.24285	0.172079		23	0.179826	0.1667
CpH_60342		27	0.236641	0.2	0	0.7667	0.0926	0.3846	0.186424		19	0.142205	0.0769	0	0.625	0	0.2	0.177079		18	0.218911	0.19375	0	0.8	0.0417	0.2581	0.223816		24	0.103133	0.08055	0	0.375	0	0.18	0.117447		20	0.15585	0.1429	0	0.4	0	0.3095	0.146283		23	0.21257	0.1667
CpH_60346		27	0.166356	0.0833	0	0.7333	0	0.2857	0.199637		19	0.125753	0.125	0	0.3333	0	0.2	0.12507		18	0.146806	0.125	0	0.6667	0.0357	0.2	0.167933		24	0.09225	0.05755	0	0.4	0	0.16025	0.112541		20	0.12197	0	0	0.6667	0	0.17145	0.193187		23	0.140248	0.125
CpH_60351		27	0.158867	0.0714	0	0.5714	0	0.2857	0.175407		19	0.0775368	0	0	0.2857	0	0.1667	0.0930249		18	0.0958889	0.053	0	0.4444	0	0.1935	0.122432		24	0.0918375	0.01	0	0.4	0	0.1623	0.120678		20	0.134235	0.0294	0	0.625	0	0.26405	0.17978		23	0.0942739	0
CpH_60353		27	0.130944	0.1	0	0.4286	0	0.2	0.142077		19	0.0831	0	0	0.3571	0	0.1667	0.125783		18	0.0936222	0.08515	0	0.2258	0	0.1667	0.0825149		24	0.143921	0.1125	0	0.52	0	0.225	0.160597		20	0.139055	0.0147	0	0.625	0	0.25385	0.195251		23	0.0647826	0
CpH_60357		27	0.115685	0.0385	0	0.4615	0	0.2	0.144054		19	0.0369684	0	0	0.2857	0	0	0.0900453		18	0.0610833	0.0385	0	0.25	0	0.1111	0.0792506		24	0.0737292	0	0	0.2632	0	0.13395	0.0952253		20	0.079105	0.01515	0	0.3333	0	0.1472	0.0991269		23	0.0790783	0
CpH_60359		27	0.0952148	0.0667	0	0.5714	0	0.1429	0.126658		19	0.0631579	0	0	0.3333	0	0.1667	0.115942		18	0.0702889	0.01615	0	0.5	0	0.125	0.125015		24	0.0625917	0	0	0.25	0	0.12	0.0829946		20	0.073815	0	0	0.2857	0	0.17145	0.104386		23	0.0456522	0
CpH_60360		27	0.095263	0.0417	0	0.4	0	0.1481	0.122749		19	0.0938	0.0667	0	0.3333	0	0.1667	0.105604		18	0.103372	0.08515	0	0.4516	0	0.1429	0.117263		24	0.0518417	0	0	0.25	0	0.0833	0.0817122		20	0.06112	0	0	0.2857	0	0.10555	0.0964274		23	0.0652478	0
CpH_60364		27	0.0850741	0	0	0.4286	0	0.1667	0.111428		19	0.0216368	0	0	0.1667	0	0	0.0521782		18	0.0711889	0	0	0.5	0	0.125	0.122937		24	0.0743458	0	0	0.4	0	0.11805	0.106373		20	0.088195	0	0	0.6	0	0.1429	0.150114		23	0.117965	0
CpH_60365		27	0.142537	0.1111	0	0.5333	0	0.2	0.151772		19	0.0725895	0	0	0.3333	0	0.1667	0.105589		18	0.0894278	0.0396	0	0.4286	0	0.1111	0.131342		24	0.0550125	0	0	0.25	0	0.0943	0.0794021		20	0.091535	0	0	0.5	0	0.1548	0.133754		23	0.0907783	0.0256
CpG7_60367	rs55798212_60368/367	27	0.920733	0.9655	0.5	1	0.8889	1	0.124629		19	0.0113158	0	0	0.0769	0	0	0.0269027		18	0.869217	0.8875	0.5	1	0.8333	1	0.143239		24	0.837304	0.9057	0.3	1	0.7738	1	0.203739		20	0.004455	0	0	0.0588	0	0	0.0144706		23	0.819243	0.8333
CpH_60373		27	0.0436481	0	0	0.3636	0	0.0741	0.0846466		19	0	0	0	0	0	0	0		18	0.0590333	0	0	0.4	0	0.0435	0.115285		24	0.0199583	0	0	0.2857	0	0	0.0601098		20	0.01673	0	0	0.1429	0	0	0.0428562		23	0.0564783	0
CpH_60376		27	0.0201185	0	0	0.2857	0	0	0.0586509		19	0.00877368	0	0	0.1667	0	0	0.0382436		18	0.0314833	0	0	0.2	0	0	0.0641447		24	0.0276208	0	0	0.2	0	0.015	0.0587324		20	0.003845	0	0	0.0769	0	0	0.0171954		23	0.0373652	0
CpH_60377		27	0.0539556	0	0	0.2727	0	0.0926	0.0862907		19	0.0298263	0	0	0.2	0	0	0.071058		18	0.0494889	0	0	0.25	0	0.0741	0.0880157		24	0.0544375	0	0	0.1667	0	0.1275	0.0676421		20	0.031055	0	0	0.4	0	0	0.0922382		23	0.0319174	0
CpH/CpG_60378	rs376515669_60379	27	0.0312259	0	0	0.2	0	0.0345	0.0570924		19	0.985716	1	0.8	1	1	1	0.0478547		18	0.151817	0.14855	0	0.5417	0	0.2143	0.157962		24	0.0584333	0	0	0.2	0	0.15395	0.0802535		20	0.9704	1	0.6667	1	1	1	0.0835182		23	0.0920391	0.05
CpH_60380		27	0.0579037	0	0	0.3333	0	0.0833	0.106372		19	0	0	0	0	0	0	0		18	0.0290667	0	0	0.1667	0	0.037	0.0573027		24	0.0545125	0	0	0.5833	0	0.06	0.128358		20	0	0	0	0	0	0	0		23	0.0359043	0
CpH_60381	rs144291564	27	0.0626259	0.0345	0	0.2857	0	0.1	0.079307		19	0	0	0	0	0	0	0		18	0.0399556	0	0	0.2	0	0.0357	0.0731594		24	0.0899667	0	0	0.7	0	0.1225	0.175005		20	0	0	0	0	0	0	0		23	0.0430261	0
CpG8_60384	rs151151346	27	0.887344	0.963	0.4	1	0.8571	1	0.168826		19	0	0	0	0	0	0	0		18	0.905361	0.97915	0.6522	1	0.8214	1	0.119424		24	0.8989	1	0.2	1	0.87045	1	0.188381		20	0.005555	0	0	0.1111	0	0	0.0248427		23	0.886617	0.9231
CpH_60386	rs147690804_60387	27	0.0460037	0	0	0.2	0	0.0833	0.0600189		19	0	0	0	0	0	0	0		18	0.0439111	0	0	0.4286	0	0.0417	0.10591		24	0.0395083	0	0	0.2	0	0.06165	0.0693054		20	0.022915	0	0	0.3333	0	0	0.0782075		23	0.0201957	0
CpH_60389		27	0.0360074	0	0	0.1538	0	0.0476	0.0540137		19	0.0251	0	0	0.4	0	0	0.0924793		18	0.0682222	0	0	0.4	0	0.0909	0.118011		24	0.07	0	0	0.4	0	0.127	0.123554		20	0.015755	0	0	0.2857	0	0	0.0638767		23	0.0458913	0
CpH_60390		27	0.0508667	0	0	0.2	0	0.0833	0.0793897		19	0.0112789	0	0	0.2143	0	0	0.0491638		18	0.0693	0	0	0.2857	0	0.1429	0.0949986		24	0.0463625	0	0	0.4	0	0.0463	0.0989699		20	0.0145	0	0	0.1471	0	0	0.0446353		23	0.0296739	0
CpG9_60391	rs12147174_60392	27	0.917022	0.9643	0.6667	1	0.8333	1	0.104347		19	0.0383684	0	0	0.4	0	0	0.098087		18	0.95765	1	0.7143	1	0.9091	1	0.0767457		24	0.901896	1	0.3	1	0.85165	1	0.167262		20	0.03554	0	0	0.1667	0	0.08255	0.0583134		23	0.891413	0.963
CpH_60398		27	0.0515519	0	0	0.4	0	0.0667	0.0946379		19	0.0647211	0	0	0.3333	0	0.125	0.113309		18	0.0861167	0.03705	0	0.2857	0	0.1739	0.0972421		24	0.0347208	0	0	0.7	0	0	0.143027		20	0.05551	0	0	0.3077	0	0.12145	0.0957469		23	0.0404217	0
CpH_60407		27	0.0709296	0	0	0.4286	0	0.1111	0.110718		19	0.0638632	0	0	0.25	0	0.1538	0.0903303		18	0.0787611	0.0426	0	0.4286	0	0.1	0.10589		24	0.0836125	0	0	0.6923	0	0.11145	0.166908		20	0.074565	0	0	0.3824	0	0.13395	0.129136		23	0.0533696	0
CpH_60417		27	0.0460778	0	0	0.4	0	0.0667	0.0961053		19	0.0441105	0	0	0.4	0	0	0.104328		18	0.0827889	0.03125	0	0.2857	0	0.1739	0.103492		24	0.0193875	0	0	0.2	0	0	0.0488418		20	0.05575	0	0	0.3333	0	0.13395	0.0958069		23	0.047487	0
CpH_60418		27	0.0668074	0	0	0.3	0	0.1429	0.088561		19	0.0985947	0.0667	0	0.3333	0	0.1667	0.123656		18	0.09725	0	0	0.4	0	0.1818	0.143202		24	0.0668792	0	0	0.4	0	0.10145	0.118711		20	0.08455	0	0	0.3333	0	0.13395	0.119512		23	0.0893174	0
CpH_60420		27	0.0307074	0	0	0.2	0	0	0.0639836		19	0.0318947	0	0	0.1667	0	0.0714	0.0575442		18	0.05575	0	0	0.2857	0	0.0909	0.0853732		24	0.0120833	0	0	0.2	0	0	0.0432364		20	0.061175	0	0	0.4286	0	0.0536	0.127721		23	0.0272565	0
CpG10_60421	rs72710744	27	0.0238296	0	0	0.2	0	0.0345	0.0501756		19	0.978442	1	0.8333	1	1	1	0.0523764		18	0.836883	0.8426	0.4839	1	0.75	1	0.164361		24	0.0964542	0	0	0.8	0	0.11805	0.2003		20	0.97074	1	0.625	1	1	1	0.0880145		23	0.855061	0.9
CpH_60426		27	0.00968148	0	0	0.1429	0	0	0.0329521		19	0.0630263	0	0	0.3333	0	0.0667	0.114664		18	0.0408944	0	0	0.3333	0	0	0.0896869		24	0.0216667	0	0	0.32	0	0	0.0755079		20	0.019865	0	0	0.1429	0	0	0.0453161		23	0.0219304	0
CpG11_60427		27	0.913548	0.9667	0.5714	1	0.8333	1	0.122206		19	0.989474	1	0.8	1	1	1	0.0458831		18	0.963483	1	0.8333	1	0.9375	1	0.0558177		24	0.931808	1	0.3	1	0.88485	1	0.148528		20	0.98221	1	0.7692	1	1	1	0.0573833		23	0.904917	0.9667
CpH_60430		27	0.0072037	0	0	0.1111	0	0	0.0235502		19	0.0241211	0	0	0.3333	0	0	0.0801593		18	0.0217722	0	0	0.1667	0	0	0.0484549		24	0	0	0	0	0	0	0		20	0.036035	0	0	0.2	0	0.05	0.066721		23	0.0126478	0
CpG12_60464		27	0.951363	1	0.8	1	0.9048	1	0.0649177		19	0.989474	1	0.8	1	1	1	0.0458831		18	0.9626	1	0.7143	1	0.9375	1	0.0734692		24	0.956254	1	0.5	1	0.995	1	0.110157		20	0.987825	1	0.875	1	1	1	0.0335275		23	0.926504	1
CpG13_60510	rs2403198_60502, MAF=8	27	0.954833	1	0.8	1	0.9167	1	0.0667343		19	0.970174	1	0.8	1	1	1	0.0637286		18	0.962367	1	0.8	1	0.9375	1	0.0618933		24	0.936183	1	0.2	1	0.93735	1	0.167596		20	0.93966	1	0.6	1	0.9375	1	0.120249		23	0.907361	1
CpG14_60548		27	0.916426	0.9655	0.625	1	0.8889	1	0.116156		19	0.983705	1	0.8333	1	1	1	0.0489696		18	0.968433	1	0.7143	1	1	1	0.0732158		24	0.955163	1	0.6	1	0.94735	1	0.0943869		20	0.982775	1	0.8333	1	1	1	0.0451005		23	0.970826	1
CpH_60635	rs143940337_60626	5	0	0	0	0	0	0	0		19	0.0153526	0	0	0.1667	0	0	0.046509		18	0.00205556	0	0	0.037	0	0	0.00872098		7	0.142857	0	0	1	0	0	0.377964		20	0	0	0	0	0	0	0		23	0.00395217	0
CpG15_60636		5	1	1	1	1	1	1	0		19	0.952095	1	0.6667	1	1	1	0.108596		18	0.965356	1	0.8	1	0.9375	1	0.0613042		7	1	1	1	1	1	1	0		20	0.97509	1	0.8	1	1	1	0.0582885		23	0.912013	1
CpG16_60639		5	0.63334	0.6667	0	1	0.5	1	0.414997		19	0.782926	0.8333	0.4444	1	0.6667	0.9333	0.180654		18	0.808894	0.85145	0.4074	1	0.6875	0.9583	0.176889		7	0.571429	1	0	1	0	1	0.534522		20	0.88195	0.98485	0.5	1	0.812	1	0.17229		23	0.75143	0.8333
CpG17_60678		27	0.654533	0.6667	0.2857	1	0.5714	0.7692	0.181354		19	0.845505	0.8333	0.5714	1	0.8	1	0.129627		18	0.817056	0.8229	0.4	1	0.7273	1	0.166542		24	0.638833	0.71715	0.2	0.9	0.5	0.8	0.219126		20	0.836175	0.86605	0.4	1	0.75715	1	0.177738		23	0.70967	0.8
CpG18_60715		27	0.971833	1	0.8	1	0.9375	1	0.0500657		19	0.956895	1	0.6667	1	1	1	0.104725		18	0.96095	1	0.8	1	0.9	1	0.0683563		24	0.901867	1	0.4167	1	0.8452	1	0.146355		20	0.94078	1	0.5333	1	0.95545	1	0.124412		23	0.97297	1
CpG19_60734		27	0.427748	0.4286	0	0.8	0.3077	0.5862	0.227275		19	0.455647	0.5	0	0.8	0.3333	0.6	0.212742		18	0.493939	0.48915	0.2	0.875	0.3333	0.6667	0.206034		24	0.41975	0.34665	0.125	0.9167	0.26785	0.59165	0.222715		20	0.445315	0.4365	0	1	0.3095	0.60715	0.264915		23	0.454757	0.3846
CpG20_60774		27	0.858244	0.8889	0.3333	1	0.8	1	0.170584		19	0.896358	0.9333	0.6667	1	0.8	1	0.11464		18	0.869339	0.8875	0.4	1	0.8148	1	0.148039		24	0.787925	0.8571	0	1	0.73215	0.9737	0.244184		20	0.86005	1	0.4444	1	0.73505	1	0.193097		23	0.793743	0.8333
CpG21_60784		27	0.918059	1	0.6	1	0.8667	1	0.1247		19	0.955779	1	0.8	1	0.9	1	0.0721724		18	0.964428	1	0.8261	1	0.9091	1	0.0575014		24	0.924588	1	0.6	1	0.873	1	0.124653		20	0.950475	1	0.6176	1	0.93485	1	0.0995319		23	0.932296	1
CpG22_60845		27	0.8683	0.8929	0.619	1	0.7692	1	0.124823		19	0.916374	1	0.5	1	0.8571	1	0.133031		18	0.8853	0.88395	0.5926	1	0.8261	1	0.12087		24	0.86445	0.875	0.6	1	0.755	1	0.141074		20	0.967715	1	0.8	1	0.96665	1	0.0615549		23	0.862191	0.9
CpH_60863		27	0.00154444	0	0	0.0417	0	0	0.00802517		19	0.0125316	0	0	0.1667	0	0	0.0407588		18	0.0111111	0	0	0.2	0	0	0.0471405		24	0.0257583	0	0	0.1667	0	0.005	0.0528575		20	0.01667	0	0	0.1667	0	0	0.0513092		23	0.0195652	0
CpG23_60886		27	0.973559	1	0.6667	1	1	1	0.0726648		19	0.958374	1	0.6667	1	1	1	0.0925618		18	0.977078	1	0.8333	1	1	1	0.0538444		24	0.928925	0.98	0.6	1	0.873	1	0.0997199		20	0.97369	1	0.75	1	1	1	0.0676076		23	0.9694	1
CpG24_60898		27	0.980193	1	0.8	1	1	1	0.0498531		19	0.973679	1	0.8333	1	1	1	0.0624515		18	0.959778	1	0.6	1	1	1	0.102847		24	0.998333	1	0.96	1	1	1	0.00816497		20	0.98333	1	0.8333	1	1	1	0.0513092		23	0.989226	1
[truncated: 9 more columns]

## Sheet: Tables S8 a-d
Tables S8 a-d. Results of the network analysis of cytosines with ASM
a. Weights matrix
		Network
Variable		CpG10_60421		CpG11_60427		CpG12_60464		CpG17_60678		CpG1_60054		CpG22-60784		CpG2_60087		CpG3_60156		CpG4_60164		CpG5_60226		CpG7_60367		CpG8_60383		CpG9_60391		CpH60373		CpH60378		CpH60380		CpH60381		CpH60386		CpH60389		CpH60390
CpG10_60421		0.000		0.119		0.000		0.109		0.070		0.000		0.047		0.029		0.000		0.000		-0.111		0.000		0.000		0.000		0.268		-0.006		0.000		-0.037		0.000		0.000
CpG11_60427		0.119		0.000		0.346		0.000		0.030		0.000		0.000		0.000		0.000		0.070		0.000		0.000		0.000		0.000		0.000		-0.042		0.000		0.000		0.000		0.000
CpG12_60464		0.000		0.346		0.000		0.000		0.010		0.000		0.000		0.000		0.008		0.000		0.000		0.000		0.000		0.000		0.000		0.000		-0.082		-0.142		0.000		0.000
CpG17_60678		0.109		0.000		0.000		0.000		0.004		0.183		0.000		0.030		0.000		0.000		-0.043		-0.026		-0.002		0.000		0.000		0.000		-0.016		0.000		0.000		0.000
CpG1_60054		0.070		0.030		0.010		0.004		0.000		0.033		0.194		0.120		0.316		0.269		0.000		0.000		0.000		0.000		0.064		-0.034		0.000		0.000		0.000		0.000
CpG22_60845		0.000		0.000		0.000		0.183		0.033		0.000		0.000		0.000		0.059		0.000		0.000		0.000		-0.059		0.000		0.000		0.000		0.000		0.000		0.000		0.000
CpG2_60087		0.047		0.000		0.000		0.000		0.194		0.000		0.000		0.147		0.176		0.169		0.000		0.000		0.000		0.000		0.029		0.000		0.000		0.000		0.000		0.000
CpG3_60156		0.029		0.000		0.000		0.030		0.120		0.000		0.147		0.000		0.295		0.150		0.000		-0.020		0.000		-0.006		0.057		0.000		0.000		-0.010		0.000		0.000
CpG4_60164		0.000		0.000		0.008		0.000		0.316		0.059		0.176		0.295		0.000		0.185		0.000		0.000		-0.018		0.000		0.000		0.000		0.000		0.000		-0.047		0.000
CpG5_60226		0.000		0.070		0.000		0.000		0.269		0.000		0.169		0.150		0.185		0.000		0.000		0.000		0.000		0.000		0.090		0.000		0.000		0.000		0.000		0.000
CpG7_60367		-0.111		0.000		0.000		-0.043		0.000		0.000		0.000		0.000		0.000		0.000		0.000		0.271		0.297		0.023		-0.163		0.000		0.109		0.061		0.079		0.000
CpG8_60383		0.000		0.000		0.000		-0.026		0.000		0.000		0.000		-0.020		0.000		0.000		0.271		0.000		0.452		0.000		-0.166		0.000		0.062		0.000		0.000		0.000
CpG9_60391		0.000		0.000		0.000		-0.002		0.000		-0.059		0.000		0.000		-0.018		0.000		0.297		0.452		0.000		0.007		-0.146		0.083		0.041		0.000		0.000		0.057
CpH60373		0.000		0.000		0.000		0.000		0.000		0.000		0.000		-0.006		0.000		0.000		0.023		0.000		0.007		0.000		0.000		0.097		0.104		0.026		0.019		0.000
CpH60378		0.268		0.000		0.000		0.000		0.064		0.000		0.029		0.057		0.000		0.090		-0.163		-0.166		-0.146		0.000		0.000		0.000		0.000		0.000		0.000		0.000
CpH60380		-0.006		-0.042		0.000		0.000		-0.034		0.000		0.000		0.000		0.000		0.000		0.000		0.000		0.083		0.097		0.000		0.000		0.000		0.000		0.000		0.000
CpH60381		0.000		0.000		-0.082		-0.016		0.000		0.000		0.000		0.000		0.000		0.000		0.109		0.062		0.041		0.104		0.000		0.000		0.000		0.000		0.000		0.107
CpH60386		-0.037		0.000		-0.142		0.000		0.000		0.000		0.000		-0.010		0.000		0.000		0.061		0.000		0.000		0.026		0.000		0.000		0.000		0.000		0.035		0.082
CpH60389		0.000		0.000		0.000		0.000		0.000		0.000		0.000		0.000		-0.047		0.000		0.079		0.000		0.000		0.019		0.000		0.000		0.000		0.035		0.000		0.094
CpH60390		0.000		0.000		0.000		0.000		0.000		0.000		0.000		0.000		0.000		0.000		0.000		0.000		0.057		0.000		0.000		0.000		0.107		0.082		0.094		0.000
Note. CpH60378 is overlapped with CpG-SNP rs376515669.
b. Centrality measures per variable
		Network							c. Summary of Network							d. Clustering measures per variable
Variable		Betweenness		Closeness		Strength			Number of nodes		Number of non-zero edges		Sparsity					Network
CpG10_60421		1.251		1.432		0.303			20		70 / 190		0.632			Variable		Barrat		Onnela		WS		Zhang
CpG11_60427		0.770		0.680		-0.267										CpG1_60054		0.199		0.074		-0.352		0.714
CpG12_60464		0.208		0.246		-0.325										CpG10_60421		-0.108		-0.367		-0.238		-0.540
CpG17_60678		-0.593		-0.717		-0.852										CpG11_60427		-0.565		-0.429		0.329		-0.971
CpG1_60054		-0.513		-0.067		1.354										CpG12_60464		-1.674		-1.079		-1.713		-1.090
CpG22_60845		-0.754		-0.790		-1.092										CpG17_60678		-0.357		-0.741		0.086		0.797
CpG2_60087		-0.994		-0.624		0.199										CpG2_60087		2.158		2.304		2.370		1.843
CpG3_60156		-0.994		-0.609		0.504										CpG22_60845		1.221		-0.255		1.463		0.774
CpG4_60164		0.289		-0.157		1.236										CpG3_60156		0.004		0.006		-0.352		1.144
CpG5_60226		1.331		0.340		0.713										CpG4_60164		0.143		0.469		-0.886		0.886
CpG7_60367		1.732		1.491		1.391										CpG5_60226		1.719		2.285		1.463		1.197
CpG8_60383		-0.994		1.162		0.909										CpG7_60367		0.151		0.262		-0.049		0.638
CpG9_60391		0.449		1.151		1.408										CpG8_60383		1.676		1.472		1.463		1.627
CpH60373		-0.834		-1.604		-1.246										CpG9_60391		-0.347		-0.341		-0.957		0.696
CpH60378		2.053		1.829		0.863										CpH60373		-0.761		-0.884		-0.481		-0.840
CpH60380		-0.914		-1.123		-1.312										CpH60378		0.136		0.668		0.329		0.341
CpH60381		0.609		-0.072		-0.526										CpH60380		-0.711		-0.892		-0.352		-1.016
CpH60386		-0.754		-0.666		-0.912										CpH60381		-0.409		-0.365		-0.157		-0.403
CpH60389		-0.674		-0.794		-1.275										CpH60386		-1.271		-0.882		-0.805		-0.910
CpH60390		-0.674		-1.107		-1.072										CpH60389		-0.525		-0.714		-0.352		-0.830
																CpH60390		-0.680		-0.590		-0.805		-0.916

## Sheet: Table S9
Table S9. Regions of transcription factor binding, overlapping rs67899457 and nearby CpGs with ASM (chr14:104,060,0 54-104,060,226, hg19/GRCh37)
Note. The data are retrieved from the UCSC genomic browser and are based on ENCODE ChIP-seq experiments.
The HGNC gene name for the transcription factor	start	end	cluster score
FOXM1	104,059,849	104,060,368	213
ATF2	104,059,850	104,060,369	263
BHLHE40	104,059,926	104,060,255	330
RELA	104,059,942	104,060,311	187
RANX3	104,059,958	104,060,232	993
ETS1	104,059,966	104,060,189	103
IRF4	104,059,977	104,060,306	180
SP1	104,059,997	104,060,272	397
BATF	104,060,040	104,060,238	930
PBX3	104,059,146	104,060,223	357

[truncated: 2 more sheets: Table S10, Figure S1]
